# Supplementary material for: Effect of a Telephone-Based Lifestyle Intervention on Weight, Body Composition, and Metabolic Biomarkers in Rural Ohio: Results from a Randomized Pilot Study
Source: Nutrients. 2023 Sep 15;15(18):3998. doi: 10.3390/nu15183998 (PMC10538144; doi:10.3390/nu15183998)
Supplement: Supplementary file 1 [file nutrients-15-03998-s001.zip]

Archive with 1 entries (1 files):
- nutrients-2586961-supplementary.pdf
